# Supplementary material for: Draft genome sequence of Karnal bunt pathogen (Tilletia indica) of wheat provides insights into the pathogenic mechanisms of quarantined fungus
Source: PLoS One. 2017 Feb 2;12(2):e0171323. doi: 10.1371/journal.pone.0171323 (PMC5289553; doi:10.1371/journal.pone.0171323)
Supplement: S1 Table — (XLSX) [file pone.0171323.s001.xlsx]

## Sheet: Sheet1
S1 Table Accession number of ITS1, 5.8S, ITS2 sequences of related phytopathogenic fungi, retrieved from GenBank.
Name of Fungus	Accession Number
Phytophthora infestans	AF 228084.1
Ustilago maydis	AF038826.1
Ustilago hordei	AF 105224.1
Sporisorium relianum	DQ 832230.1
Puccinia graminis tritici	EU 014047.1
Saccharomyces cerevisiae	JQ 726609.1
Magnaporthe grisea	KM 484885.1
Fusarium graminearum	KP 267045.1
