# Supplementary material for: Draft genome sequence of Karnal bunt pathogen (Tilletia indica) of wheat provides insights into the pathogenic mechanisms of quarantined fungus
Source: PLoS One. 2017 Feb 2;12(2):e0171323. doi: 10.1371/journal.pone.0171323 (PMC5289553; doi:10.1371/journal.pone.0171323)
Supplement: S2 Table — (XLSX) [file pone.0171323.s002.xlsx]

## Sheet: Sheet1
S2 Table Assessment of T. indica genome quality by BUSCO
Complete single-copy BUSCOs			1395
Complete duplicated BUSCOs			120
Fragmented BUSCOs			13
Missing BUSCOs			25
