# Supplementary material for: Draft genome sequence of Karnal bunt pathogen (Tilletia indica) of wheat provides insights into the pathogenic mechanisms of quarantined fungus
Source: PLoS One. 2017 Feb 2;12(2):e0171323. doi: 10.1371/journal.pone.0171323 (PMC5289553; doi:10.1371/journal.pone.0171323)
Supplement: S3 Table — (XLSX) [file pone.0171323.s003.xlsx]

## Sheet: Sheet1
S3 Table. Protein database annotation results for proteins identified in the genome of T. indica
Database	Number	(%)
Non-redundant (NR)	6981	60.52
Uniprot	5000	43.34
Gene ontology (GO)	3665	31.77
Kyoto Encyclopedia of Genes and Genomes (KEGG)	1591	13.79
Total	6981	60.52
Common	1591	13.79
