# Supplementary material for: Draft genome sequence of Karnal bunt pathogen (Tilletia indica) of wheat provides insights into the pathogenic mechanisms of quarantined fungus
Source: PLoS One. 2017 Feb 2;12(2):e0171323. doi: 10.1371/journal.pone.0171323 (PMC5289553; doi:10.1371/journal.pone.0171323)
Supplement: S4 Table — (XLSX) [file pone.0171323.s004.xlsx]

## Sheet: Sheet1
S4 Table Repeat elements in the T. indica genome
	No. of elements	Length (bp)	%in genome
DNA	1	512	0
LTR	2	550	0
Total interspersed repeats	1	1312	0
Simple repeats	10353	471734	1.77
Low complexity	1565	87079	0.33
Small RNA	391	270776	1.01
Unclassified	2	250	0
Total	12315	830760	3.11
DNA, DNA transposon; LTR, long terminal repeat.
