# Supplementary material for: Draft genome sequence of Karnal bunt pathogen (Tilletia indica) of wheat provides insights into the pathogenic mechanisms of quarantined fungus
Source: PLoS One. 2017 Feb 2;12(2):e0171323. doi: 10.1371/journal.pone.0171323 (PMC5289553; doi:10.1371/journal.pone.0171323)
Supplement: S5 Table — (XLSX) [file pone.0171323.s005.xlsx]

## Sheet: Sheet1
S5 Table Kinase families in T.indica genome, classed by KinBase database
S.No.	Class	Members
1	AGC	18
	PKC	1
	PKA	3
2	Atypical	13
	HisK	1
3	CMGC	22
	CDK	7
	MAPK	6
	CLK	1
	RCK	1
4	CAMK	21
5	CK1	4
6	STE	14
7	TK	0
8	TKL	0
9	Others	33
	Total	125
