# Supplementary material for: Draft genome sequence of Karnal bunt pathogen (Tilletia indica) of wheat provides insights into the pathogenic mechanisms of quarantined fungus
Source: PLoS One. 2017 Feb 2;12(2):e0171323. doi: 10.1371/journal.pone.0171323 (PMC5289553; doi:10.1371/journal.pone.0171323)
Supplement: S8 Table — (XLSX) [file pone.0171323.s008.xlsx]

## Sheet: Sheet1
S8 Table Transporters in T. indica genome, classed by Transporter Classification database
Transporters
Vacuolar amino acid transporter	9
Sodium bicarbonate cotransporter	7
Cobalt transport family	1
ABC transporter	340
GABA-specific permease	1
Major facilitator family transporter	13
Metal transporting P-type ATPase	21
Sulfate transporter	9
Na(+)/H(+) antiporter	17
High-affinity cell membrane calcium channel	9
Fluoride ion transporter	4
High-affinity glucose transporter	32
Nitrate transporter	20
Potassium/sodium transporter	3
High affinity methionine permease	4
Metal transporting P-type ATPase	21
Multidrug efflux transporter	9
Calcium-transporting ATPase	19
Solute carrier organic anion transporter family	12
Inorganic phosphate transporter	12
Sodium-driven chloride bicarbonate exchanger	3
Zinc transporter	23
Sodium/hydrogen exchanger	24
Potassium-transporting ATPase	9
Carnitine/acylcarnitine carrier protein	5
Sodium- and chloride-dependent glycine transporter	6
Copper transporter	9
Canalicular multispecific organic anion transporter	12
Proline-specific permease	3
Peptide/nitrate transporter	6
Mg2+ transporter	5
Sodium/bile acid cotransporter	4
Ammonium transporter	18
Sulfite and nitrate extrusion permease	2
Phospholipid-transporting ATPase	34
High-affinity Fe2+/Pb2+ permease	1
H+/Ca2+ Exchanger	1
Glycolate/glycerate translocator	6
Sodium-dependent high-affinity dicarboxylate transporter	2
Monocarboxylate transporter	9
Glucose-proton symporter	1
HAK1 potassium transporter	2
MAC/perforin family	2
GDP-mannose transporter	4
Iron-phytosiderophore transporter	2
Ankyrin family	19
Quinol-cytochrome C reductase (QCR) Superfamily	6
Cytochrome oxidase (COX) Superfamily	1
Microbial Rhodopsin (MR) Superfamily	4
Succinate dehydrogenase (SDH) Family	2
Endophilin Family	1
Drug/metabolite transporter (DMT) Superfamily	1
Resistance-Nodulation-Cell Division (RND) Superfamily	2
Total	792
