# Supplementary material for: Draft genome sequence of Karnal bunt pathogen (Tilletia indica) of wheat provides insights into the pathogenic mechanisms of quarantined fungus
Source: PLoS One. 2017 Feb 2;12(2):e0171323. doi: 10.1371/journal.pone.0171323 (PMC5289553; doi:10.1371/journal.pone.0171323)
Supplement: S9 Table — (XLSX) [file pone.0171323.s009.xlsx]

## Sheet: Sheet1
S9 Table Identification of candidate pathogenicity genes through interrogation of the T.indica genome with the PHI database
Gene name	PHI accession	Organism	Function/Role	Reference
cpnox2	PHI:3934	Claviceps purpurea	NADPH oxidase 2	Molecular
				Plant Microbe Interactions 10 (26), 1151-1164 (2013)
CHSV	PHI:285		class V chitin synthase	Molecular Microbiology 47(1), 257-66 (2003)
		Fusarium oxysporum
PacC	PHI:315		pH signalling transcription factor	Molecular Microbiology 48(3), 765-79 (2003)
		Fusarium oxysporum
ACE2	PHI:326	Candida glabrata	Transcription factor	Eukaryotic Cell 3(2), 546-52 (2004)
CRG1	PHI:345	Cryptococcus neoformans	Regulator of G protein signaling	Eukaryotic Cell 3(4), 1028-35 (2004)
PKR1	PHI:372	Cryptococcus neoformans	cAMP dependent protein kinase regulatory subunit	Molecular Cell Biology 21 (9), 3179-3191 (2001)
BbCHIT1	PHI:409	Beauveria bassiana	chitinase gene	Applied and Environmental Microbiology 71 (1), 363-370 (2005)
HSP90	PHI:463	Saccharomyces cerevisiae	heat shock-inducible gene	FEMS Immunology and Medical Microbiology 16(3), 229-34 (1996)
PPOA	PHI:494	Aspergillus fumigatus	fatty acid oxygenase	Infection and Immunity. 73(8), 4548-59 (2005)
	PHI:496	Aspergillus fumigatus	fatty acid oxygenase	Nature 438 (7071), 1151-1156 (2005)
PPOC
APP1	PHI:516	Cryptococcus neoformans	antiphagocytic protein	Journal of Clinical Investigation 112 (7), 1080-94 (2003).
TOXA	PHI:534	Pyrenophora tritici-repentis	necrosis toxin	Plant Cell 9 (2), 135-144 (1997)
CAS1	PHI:672		O-actetyltranferase	Molecular Microbiology 42(2), 453-67 (2001).
		Cryptococcus neoformans
Can2	PHI:674	Cryptococcus neoformans	Carbonic anhydrase	Current Biology 15 (22), 2013-20 (2005).
ROM2	PHI:675	Cryptococcus neoformans	Rho guanyl-nucleotide exchange factor	Infection and Immunity 73(12), 8219-25 (2005) .
ipa	PHI:1134	Leptosphaeria maculans	sulfatase-containing protein	Molecular Plant 1 (3), 471–481 (2008)
COS1	PHI:2051	Magnaporthe oryzae	role in some unknown mechanism of mycelial infection	Molecular Plant Microbe Interaction 22(4),402-10 (2009)
ADR1-L1	PHI:2389	Pseudomonas syringae	Probable disease resistance protein	· Proceedings of the National Academy of Sciences 108 ( 39)
				· ,16463–16468 (2011)
AroQγ	PHI:2470	Xanthomonas oryzae	Chorismate mutase	Nucleic Acids Research. 33,577-586(2005)
AlHK1		Alternaria longipes	Histidine kinase	Current Microbiology
	PHI:2482			64 (5), 449-456 (2012)
Amr1	PHI:2506	Alternaria brassicicola	Induces melanin biosynthesis	PLoS Pathogens 8(10):e1002974. (2012)
Efg1p	PHI:2972	Candida albicans	Regulates of gastrointestinal colonization, hyphal morphogenesis and virulence.	Eukaryot Cell 12(1):37-49 ( 2012)
RcsA	PHI:3013	Salmonella enterica	Attenuates virulence	Molecular Microbiology 54(2):386-95 (2004)
HxfB	PHI:3659	Xylella fastidiosa	Attenuates virulence	Molecular Plant Microbe Interaction. 18(8):856-68 (2005)
BfeA	PHI:3660	Xylella fastidiosa	Attenuates virulence	Molecular Plant Microbe Interaction. 18(8):856-68 (2005)
PspB	PHI:3662	Xylella fastidiosa	Attenuates virulence	Molecular Plant Microbe Interaction. 18(8):856-68 (2005)
nleB	PHI:3858	Citrobacter rodentium	Antagonizes death receptor signaling	Nature 501,247–251(2013)
HopF2	PHI:3920	Pseudomonas syringae	Suppress plant immunity	Plant Journal 77(2):235-45 (2014).
Six6	PHI:3977	Fusarium oxysporum	suppress I-2-mediated cell death	Molecular Plant Microbe Interaction. 27(4):336-48 (2014).
xopQ	PHI:4009	Xanthomonas campestris	Suppress effector triggered immunity	Plant Journal 77(2):297-309 (2014).
hopK1	PHI:4018	Pseudomonas syringae	Suppress plant immunity	Plant Journal 77(2):310-21 (2014)
PopS	PHI:4025	Ralstonia solanacearum	Required for virulence and to overcome salicylic acid-mediated defenses	MBio 4(6) doi: 10.1128 (2013)
AKT7	PHI:4194	Alternaria alternata	AK-toxin biosynthetic gene 7 encodes a cytochrome P450 monooxygenase	New Phytologist. 202(4):1297-309 (2014).
croI	PHI:4473	Citrobacter rodentium	Facilitate surface attachment	EMBO Reports. 8(7):698-703 (2007)
Opp	PHI:4611	Clostridium difficile	Modulates sporulation initiation	Infection and Immunity 82(10):4276-91 (2014)
CD3284	PHI:4637	Clostridium difficile	HtrA-like protease that modulates virulence	Infection and Immunity. 82(10):4222-32 (2014)
MorA	PHI:4684	Pseudomonas aeruginosa	Regulates virulence associated protease secretion	Plos One. 10(4):e0123805 (2015)
ECP2	PHI:71	Cladosporium fulvum	Avirulence gene	Plos One 24(3):285–297 (1998)
ACE1	PHI:325	Magnaporthe oryzae	Putative hybrid between a polyketide synthase and a nonribosomal peptide synthetase	Plant Cell. 16(9):2499-513 (2004)
SIX1	PHI:379	Fusarium oxysporum	Required for I-3-mediated resistance.	Molecular Microbiology. 53(5):1373-83 (2004).
AVRM	PHI:535	Melampsora lini	haustorially expressed secreted proteins that induces plant cell death	The Plant Cell . 18 (1): 243-256 (2006)
avrD1		Pseudomonas syringae	type III protein (virulence-related) secretory activity	Molecular Plant Microbe Interaction 19(11):1193-206 (2006).
	PHI:589
HopAU1	HopAU1	Pseudomonas syringae	Shikimate kinase activity	Molecular Plant Microbe Interaction 19(11):1193-206 (2006).
GIP1	PHI:652	Phytophthora sojae	Glucanase inhibitor proteins inhibit the endoglucanase activity plant host.	Plant Cell 14(6):1329-45 (2002).
GIP2	PHI:653	Phytophthora sojae	Glucanase inhibitor proteins inhibit the endoglucanase activity plant host.	Plant Cell 14(6):1329-45 (2002).
EPI1	PHI:654	Phytophthora infestans	Kazal family of serine protease inhibitors	Journal of Biological Chemistry 279(25):26370-7 (2004)
EPI10	PHI:655		Kazal family and interacts with plant protease P96B	Journal of Biological Chemistry 279(25):26370-7 (2004)
		Phytophthora infestans
crn1	PHI:656	Phytophthora infestans	Cause necrosis	Genome Research. . 13:1675-1685 (2003)
crn2	PHI:657	Phytophthora infestans	Cause necrosis	Genome Research. . 13:1675-1685 (2003)
PsojNIP	PHI:658	Phytophthora sojae	Necrosis inducing protein	Plant Journal 32(3):361-73 (2002).
Avr1b-1	PHI:659	Phytophthora sojae	Triggers hypersensitive reaponse	Molecular Plant Microbe Interactions .17(4):394-403 (2004).
NPP1	PHI:666	Hyaloperonospora arabidopsidis	Induces hypersensitive response	Plant Journal 32(3):375-90 (2002)
INF1	PHI:761	Phytophthora infestans	Cause necrosis	Molecular Plant Microbe Interaction. 10 (1): 13-20 (1997)
INF2B	PHI:765	Phytophthora infestans	Surface glycoprotein elicitor	Molecular Plant Microbe Interaction 10 (8): 1028-1030 (1997)
avrA	PHI:963		Induces hypersensitive response	Journal of Bacteriology 169(2):572-8 (1987)
		Pseudomonas syringae
avrB1	PHI:964		Induces hypersensitive response	Journal of Bacteriology 169(2):572-8 (1987)
		Pseudomonas syringae
avrB2	PHI:965	Pseudomonas syringae	Induces hypersensitive response	Journal of Bacteriology 169(2):572-8 (1987)
avrD1	PHI:972	Pseudomonas syringae	plant avirulence determinant	Molecular Plant Microbe Interactions.10(3):416-22 (1997).
avrE1	PHI:973	Pseudomonas syringae	Induces hypersensitive response	Molecular Plant Microbe Interactions 19(2):99-111 (2006)
avrPto1	PHI:976	Pseudomonas syringae	Type III secretion effector	Current Opinions in Microbiology 6(1):20-8 (2003)
		Pseudomonas syringae	Causes chloroplast thylakoid structure remodeling, suppresses SA accumulation and host defenses	Current Biology 17(6):499-508 (2007)
hopI1	PHI:981
hopM1	PHI:982	Pseudomonas syringae	Plant avirulence determinant	Proceedings of the National Academy of Sciences U S A. 25;97(9):4856-61 (2000).
hopN1	PHI:983	Pseudomonas syringae	Plant avirulence determinant	Proceedings of the National Academy of Sciences U S A. 25;97(9):4856-61 (2000).
hopX1	PHI:985	Pseudomonas syringae	Induces hypersensitive response	Molecular Plant Microbe Interactions. 7(6):726-39 (1994).
hopAA1-1	PHI:987	Pseudomonas syringae	Hrp pathogenicity island conserved effector locus	Molecular Plant Microbe Interactions 15(10):1014-24 (2002)
hopAA1-2	PHI:988	Pseudomonas syringae	Hrp pathogenicity island conserved effector locus	Molecular Plant Microbe Interactions 15(10):1014-24 (2002)
HopAB1	PHI:989	Pseudomonas syringae	Induces hypersensitive response	Proceedings of the National Academy of Sciences U S A. 96(19):10875-80 (1999).
hopAM1	PHI:991	Pseudomonas syringae	Induces hypersensitive response	Molecular Plant Microbe Interactions 8(5):700-8 (1995).
hopAO1	PHI:992	Pseudomonas syringae	Hrp type III secretion system protein	Proceedings of the National Academy of Sciences U S A 28;99(11):7652-7 (2002)
hopAR1	PHI:993	Pseudomonas syringae	Induces hypersensitive response	Molecular Plant Microbe Interactions 4(6):553-62 (1991).
hopAX1	PHI:994	Pseudomonas syringae	Induces Hypersensitive reaction	Molecular Plant Microbe Interactions17(3):254-62 ( 2004).
hopAE1	PHI:995	Pseudomonas syringae	Plant avirulence determinan	Molecular Microbiology 62(1):26-44 (2006).
hopZ3	PHI:996	Pseudomonas syringae	Induces hypersensitive response	Molecular Microbiology 62(1):26-44 (2006).
hopF1	PHI:1000	Pseudomonas syringae	Induces hypersensitive response	EMBO Journal. 19(13):3204-14 (2000).
AvrLm6	PHI:1131	Pseudomonas syringae	Plant avirulence determinant	Molecular Plant Microbe Interactions 20(4):459-470 (2007)
AvrPiz-t	PHI:2064	Pseudomonas syringae	Activates immunity mediated by rice blast resistance gene Piz-t	Molecular Plant Microbe Interactions 22(4):411-20 (2009)
PWL2		Magnaporthe oryzae	Pathogenicity toward weeping lovegrass	Plant Cell. 22(4):1388-403 (2010)
	PHI:2152
Ave1	PHI:2331	Verticillium dahliae	Activates Ve1-mediated resistance in Verticillium wilt of tomato	Proceedings of the National Academy of Sciences U S A 109(13):5110-5 (2012)
	PHI:2347	Botrytis cinerea	Activates defense responses by releasing oligogalacturonides (OGs)	Plant Physiology 146(2):669-81 (2008).
PGIP2
ATR 1	PHI:2420	Hyaloperonospora arabidopsidis	Trigger RPP1-Nd/WsB dependent resistance, in Arabidopsis thaliana	Plant Cell. 19(12):4077-90 (2007)
Avr2	PHI:2426	Fusarium oxysporum	Triggers resistance gene I-2 in vascular wilt fungus Fusarium oxysporum	Plant Journal. 58(6):970-8 (2009).
NIP2	PHI:2696	Rhynchosporium commune	Necrosis-inducing proteins	Molecular Plant Microbe Interactions 25(10):1314-25 (2012)
	PHI:2697	Rhynchosporium commune	Necrosis-inducing proteins	Molecular Plant Microbe Interactions 25(10):1314-25 (2012)
NIP3
NIP1	PHI:2697	Rhynchosporium commune	Necrosis-inducing proteins	Molecular Plant Microbe Interactions 25(10):1314-25 (2012)
avrXacE1	PHI:2701		Induces hypersensitive response	Molecular Plant Pathology 13(8):865-76 (2012).
		Xanthomonas axonopodis
xac3090	PHI:2703	Xanthomonas axonopodis	Induces hypersensitive response	Molecular Plant Pathology 13(8):865-76 (2012).
TALE1	PHI:2713	Xanthomonas axonopodis	Transcriptional Activator-Like effector (TALE) protein	Molecular Plant Pathology. 14(1):84-95 ( 2013)
pthXo1	PHI:2718	Xanthomonas oryzae	Transcription activator-like (TAL) effectors	New Phytologist. 196(4):1197-207 (2012)
talC		Xanthomonas oryzae	Transcription activator-like (TAL) effectors	New Phytologist. 196(4):1197-207 (2012)
	PHI:2719
RXLR20	PHI:4745	Hyaloperonospora arabidopsidis	Plant avirulence determinant	Plos One. 9(11):e110624 (2014)
RXLR21	PHI:4746	Hyaloperonospora arabidopsidis	Plant avirulence determinant	Plos One. 9(11):e110624 (2014)
RXLR22	PHI:4747	Hyaloperonospora arabidopsidis	Plant avirulence determinant	Plos One. 9(11):e110624 (2014)
RXLR23	PHI:4748	Hyaloperonospora arabidopsidis	Plant avirulence determinant	Plos One. 9(11):e110624 (2014)
RXLR29	PHI:4749	Hyaloperonospora arabidopsidis	Plant avirulence determinant	Plos One. 9(11):e110624 (2014)
ATR13	PHI:4754	Hyaloperonospora arabidopsidis	Nuclear suppression of host immunity	Cold Spring Harbor Symposia on Quantitative Biology. 77:285-93 ( 2012).
HaRxL24	PHI:4757	Hyaloperonospora arabidopsidis	Nuclear suppression of host immunity	Cold Spring Harbor Symposia on Quantitative Biology. 77:285-93 ( 2012).
HaRxL36	PHI:4758	Hyaloperonospora arabidopsidis	Nuclear suppression of host immunity	Cold Spring Harbor Symposia on Quantitative Biology. 77:285-93 ( 2012)
HaRxL106	PHI:4765	Hyaloperonospora arabidopsidis	Nuclear suppression of host immunity	Cold Spring Harbor Symposia on Quantitative Biology. 77:285-93 ( 2012)
HaRxLL60	PHI:4767	Hyaloperonospora arabidopsidis	Nuclear suppression of host immunity	Cold Spring Harbor Symposia on Quantitative Biology. 77:285-93 ( 2012)
HaRxLL108	PHI:4768	Hyaloperonospora arabidopsidis	Nuclear suppression of host immunity	Cold Spring Harbor Symposia on Quantitative Biology. 77:285-93 ( 2012)
HaRxLL464	PHI:4772	Hyaloperonospora arabidopsidis	Suppress pathogen-associated molecular pattern-triggered immunity	Molecular Plant Microbe Interaction 26(7):745-57 (2013)
